# Supplementary material for: Comparative Transcriptomic Analysis Reveals the Potential Molecular Mechanism Underlying Squalene Biosynthesis in Developing Seeds of Oil-Tea (Camellia oleifera)
Source: Int J Mol Sci. 2025 Jun 7;26(12):5465. doi: 10.3390/ijms26125465 (PMC12193504; doi:10.3390/ijms26125465)
Supplement: Supplementary file 1 [file ijms-26-05465-s001.zip › Supplementary Materials Tables.xlsx]

## Sheet: Tab. S1
Table S1. Statistics of RNA - seq and reads mapping on the oil - tea reference genome.
Sample	Raw bases (Gb)	Clean bases (Gb)	Q39 (%)	GC (%)	Reads number	Unmapped (reads)	Aligned 1 times (reads)	Aligned >1 times (reads)	Overall alignment rate (%)
S1-1	7.51	6.9	94.44	45.33	24590202	4281535	17732750	2575917	86.72
S1-2	7.39	6.85	94.44	45.56	24200358	4164314	17563897	2472147	86.99
S1-3	7.17	6.68	94.47	45.16	23462814	4102142	16957148	2403524	86.79
S2-1	7.42	6.78	93.92	45.33	24339306	4261389	17396336	2681581	86.64
S2-2	7.55	6.88	92.98	45.45	24738207	4390945	17536521	2810741	86.58
S2-3	7.64	7.12	94.45	45	25041162	4512354	17850123	2678685	86.33
S3-1	7.14	6.46	92.99	47.13	23337690	4165651	16679236	2492803	86.73
S3-2	7.51	6.94	94.57	46.13	24604777	4695813	17327793	2581171	85.45
S3-3	7.51	7.01	94.49	45.98	24607477	4571643	17492562	2543272	85.96

## Sheet: Tab. S2
Table S2. Squalene biosynthesis genes identified in the oil - tea reference genome and the expression levels at three seed development stages.
Pathways	Gene name	A. thaliana gene_id	Gene in oil-tea genome	Gene_id	S1 stage (RPKM)	S2 stage (RPKM)	S3 stage (RPKM)
MVA pathway	Acetyl-CoA acetyltransferase	AT5G48230	maker-HiC_scaffold_5-snap-gene-412.25	CoAACT_1	10.52	55.49	127.79
		AT5G47720	maker-HiC_scaffold_11-snap-gene-1426.26	CoAACT_2	15.22	169.31	111.76
			snap_masked-HiC_scaffold_15-processed-gene-1130.12	CoAACT_3	2.11	1.87	0.56
	Hydroxymethylglutaryl-CoA synthase	AT4G11820	maker-HiC_scaffold_4-snap-gene-1192.19	CoHMGS	1.23	1.33	0.46
	Hydroxymethylglutaryl-CoA reductase	AT1G76490	maker-HiC_scaffold_3-snap-gene-6.3	CoHMGR_1	31.85	31.12	2.08
		AT2G17370	augustus_masked-HiC_scaffold_5-processed-gene-542.35	CoHMGR_2	2.76	2.09	1.27
			maker-HiC_scaffold_5-snap-gene-1901.40	CoHMGR_3	20.11	18.33	4.55
			maker-HiC_scaffold_7-snap-gene-1246.20	CoHMGR_4	1.62	256.1	282.95
			maker-HiC_scaffold_10-snap-gene-1579.47	CoHMGR_5	0.59	10.27	2.34
	Mevalonate kinase	AT5G27450	maker-scaffold_7_fragment_11-snap-gene-5.7	CoMVK_1	0.53	1.37	0.55
			maker-HiC_scaffold_12-snap-gene-713.13	CoMVK_2	9.61	22.29	10.6
			maker-HiC_scaffold_12-snap-gene-716.56	CoMVK_3	2.4	6.53	2.64
	Phosphomevalonate kinase	AT1G31910	maker-HiC_scaffold_14-snap-gene-1040.38	CoPMK	1.52	2.47	1.71
	Diphosphomevalonate decarboxylase	AT2G38700	maker-HiC_scaffold_10-snap-gene-131.20	CoMVD_1	16.46	46.43	27.04
		AT3G54250	genemark-HiC_scaffold_11-processed-gene-868.67	CoMVD_2	0	0	0
MEP pathway	1-deoxy-D-xylulose-5-phosphate synthase	AT4G15560	maker-HiC_scaffold_2-snap-gene-122.4	CoDXS_1	10.07	3.26	1.02
		AT3G21500	maker-HiC_scaffold_7-snap-gene-1808.30	CoDXS_2	0.36	1.4	0.05
		AT5G11380	maker-HiC_scaffold_7-snap-gene-1810.22	CoDXS_3	0.11	0.53	0
			maker-HiC_scaffold_10-snap-gene-1281.0	CoDXS_4	0.67	0.01	0
			maker-HiC_scaffold_15-snap-gene-546.35	CoDXS_5	2.71	2.25	1.46
	1-deoxy-D-xylulose 5-phosphate reductoisomerase	AT5G62790	maker-HiC_scaffold_9-snap-gene-733.6	CoDXR_1	2.9	4.78	7.36
			augustus_masked-HiC_scaffold_10-processed-gene-919.26	CoDXR_2	3.59	5.43	9.88
	2-C-methyl-D-erythritol 4-phosphate cytidylyltransferase	AT2G02500	snap_masked-HiC_scaffold_3-processed-gene-1757.20	CoMCT_1	0.14	0.7	0.13
			maker-HiC_scaffold_4-snap-gene-1291.19	CoMCT_2	0.31	0.21	0.2
			maker-HiC_scaffold_10-snap-gene-333.47	CoMCT_3	113.41	133.58	50.3
			genemark-HiC_scaffold_11-processed-gene-466.28	CoMCT_4	43.99	30.07	35.27
	4-Diphosphocytidyl-2-C-methyl-D-erythritol kinase	AT2G26930	maker-HiC_scaffold_10-snap-gene-2099.55	CoCMK_1	7.98	9.69	4.96
			maker-HiC_scaffold_14-snap-gene-1413.28	CoCMK_2	3.14	5.57	3.8
			maker-HiC_scaffold_14-snap-gene-1414.15	CoCMK_3	0.9	1.24	0.91
			maker-HiC_scaffold_14-snap-gene-1415.0	CoCMK_4	2.23	3.56	3.02
	2-C-methyl-D-erythritol 2,4-cyclodiphosphate synthase	AT1G63970	maker-HiC_scaffold_15-snap-gene-84.26	CoMDS	0	0	0
	4-Hydroxy-3-methylbut-2-enyl-diphosphate synthase	AT5G60600	maker-HiC_scaffold_6-snap-gene-756.13	CoHDS_1	32.95	22.24	4.66
			maker-HiC_scaffold_8-snap-gene-582.44	CoHDS_2	15.97	10.9	7.61
	4-Hydroxy-3-methylbut-2-enyl diphosphate reductase	AT4G34350	genemark-HiC_scaffold_1-processed-gene-154.22	CoHDR_1	9.45	16.29	15.8
			maker-HiC_scaffold_1-snap-gene-155.55	CoHDR_2	4.14	5.16	5.64
IPP-related downstream pathway	Isopentenyl diphosphate isomerase	AT3G02780	maker-HiC_scaffold_11-snap-gene-1010.36	CoIDI_1	0.53	1.66	2.2
		AT5G16440	maker-HiC_scaffold_11-snap-gene-1012.31	CoIDI_2	1.86	5.92	5.34
	Farnesyl diphosphate synthase	AT5G47770	maker-HiC_scaffold_2-snap-gene-1868.35	CoFPS_1	4.18	57.3	17.42
		AT4G17190	maker-HiC_scaffold_2-snap-gene-1872.8	CoFPS_2	3.31	46.64	14.15
			maker-HiC_scaffold_11-snap-gene-1742.6	CoFPS_3	13.22	14.97	14.61
	Squalene synthase	AT4G34640	genemark-HiC_scaffold_1-processed-gene-99.40	CoSS_1	10.97	30.89	11.03
		AT4G34650	maker-HiC_scaffold_7-snap-gene-1229.4	CoSS_2	0	0	0

## Sheet: Tab. S3
Table S3. Primers used for real-time qPCR analysis.
Gene id	Gene	Forward primers (5’ 3’)	Rewards primers (5’ 3’)
CoGAPDH	maker-HiC_scaffold_5-snap-gene-1886.28	ATTAGCCGTGTGTGATGTCC	TCAACAACACGTTGGCTGTA
CoAACT_2	maker-HiC_scaffold_11-snap-gene-1426.26	ACCTAGCGGAAGCAAGGAAG	AGCTGCAATACCACGCTCAA
CoHMGR_4	maker-HiC_scaffold_7-snap-gene-1246.20	CGTCATCTCGCTAATCGCCT	GCGGTCGTCTTGGAGAATGA
CoFPS_1	maker-HiC_scaffold_2-snap-gene-1868.35	ACTGCTTATGTCAGGCGAGG	TCAGGCGCACCAAAACAATC
CoFPS_2	maker-HiC_scaffold_2-snap-gene-1872.8	TACCTCGCCGTTATTCGGTC	TGAAGCCATTGTTGGGCTCT
CoREM39	maker-HiC_scaffold_1-snap-gene-160.24	AGGAACATCGGCAGAGAACG	GGAGCACAGTCGAAGGACTC
CoMYC2	snap_masked-HiC_scaffold_15-processed-gene-257.26	TTCGTCTCCGATTTGGGTCG	CGACGCCATTAGAGCAAGGA

## Sheet: Tab. S4
Table S4. Primers used for yeast one-hybrid assays.
Gene id	Gene	Forward primers (5’ 3’)	Rewards primers (5’ 3’)
CoHMGR_4	maker-HiC_scaffold_7-snap-gene-1246.20	AGATAATTAACTCTTTAGAAAAA	GCTTTAGGGAGTTCTTTATAG
CoMYC2	snap_masked-HiC_scaffold_15-processed-gene-257.26	ATGACCGATTACCGGTTACCGACG	CGTCCAAAATTGGCGATTCACGGTAG

## Sheet: Tab. S5
Table S5.Primers used for dual-luciferase assays.
Gene id	Gene	Forward primers (5’ 3’)	Rewards primers (5’ 3’)
CoHMGR_4	maker-HiC_scaffold_7-snap-gene-1246.20	AAATTTTTTAAAAATTGAGTTTTTTGATTTTC	TTTTAGCCGGAATCCGGCC
